# Supplementary material for: Thrombospondin-1 promotes fibro-adipogenic stromal expansion and contractile dysfunction of the diaphragm in obesity
Source: JCI Insight. 2024 Jul 2;9(16):e175047. doi: 10.1172/jci.insight.175047 (PMC11343600; doi:10.1172/jci.insight.175047)
Supplement: Supporting data values [file jciinsight-9-175047-s020.xlsx]

## Sheet: Fig 2
Fig 2A	Ki67(+)								Mean	SD
	VEH	0.86207	0.89286	8.82353	6.80628				4.34619	4.08914
	THBS1	12.0101	9.66184	9.43396	17.1296	14.2857	9.82143	15.3846	12.5325	3.10392
Fig 2C		FAP/mg tissue						Mean	SD
	WT CD	408	411	472	187	148	230	309.333	136.981
	WT HFD	963	789	918	518	541		745.8	207.684
	KO CD	661	506	250				472.333	207.558
	KO HFD	364	908	268	413	313		453.2	259.986
Fig 2D		FAP/mm2 tissue								Mean	SD
	WT CD	48.3576	16.0224	9.83896	34.5893	20.0722	33.8154	43.8456	18.3469	28.111	13.9999
	WT HFD	67.7773	69.9598	56.0165	48.6133	139.933				76.4599	36.537
	KO CD	42.0124	67.6308	33.8417	17.2885	20.3383	53.4194	19.6306		36.3088	19.1809
	KO HFD	44.8387	18.8691	20.1637	67.5782	82.6215	14.6084	18.727		38.201	27.4323

## Sheet: Fig 4
Bulk and scRNA-seq data available through NCI Gene Expression Omnibus (GSE241005)
Fig 4D		Lep	Pdgfra	Fn1	Col3a1	Emr1
	WT HFD	0.79283	0.94609	0.929853	0.951707	0.92789
		0.92883	0.936416	0.827961	0.95856	0.921567
		1.51648	1.09833	0.966265	1.07377	1.07637
		0.761856	1.01917	1.27592	1.01596	1.07418
			1.35	0.509653		0.914053
			0.527036	0.535324		0.681604
			1.35	1.61738		1.14216
			0.759041	1.33764		1.26218
	Mean	1	0.99826	1	1	1
	SD	0.351877	0.2787	0.389746	0.0569986	0.177442
	KO HFD	0.188433	0.870019	0.671207	0.870412	0.620322
		0.401872	0.978333	0.704753	0.857166	0.642738
		0.42598	0.775075	0.691805	0.732733	0.635539
			0.349105	0.383126		0.857252
			0.642278	0.464044		1.06236
			0.335282	0.258855		0.937436
			0.329943	0.290328		1.06236
	Mean	0.338762	0.611433	0.494874	0.820104	0.831143
	SD	0.130746	0.274932	0.193609	0.0759546	0.198789

## Sheet: Fig 5
Fig 5B		Adipocyte size (mm)	Adipocytes/ mm2	% Ad-occ CSA
	WT CD	282.589	11.935	0.183
		285.129	18.184	0.959
		394.517	18.021	1.366
		295.299	10.026	0.766
	Mean	314.384	14.5415	0.8185
	SD	53.7039	4.18562	0.491973
	WT HFD	669.275	60.493	5.619
		1290.01	36.321	3.615
		652.186	61.077	2.253
		982.957	35.684	4.34
		856.503	26.522	1.724
	Mean	890.187	44.0194	3.5102
	SD	262.226	15.7896	1.57462
	KO HFD	449.722	18.643	0.838
		425.061	5.102	0.246
		398.939	12.617	0.368
		471.15	29.382	0.224
		656.65	21.651	2.583
		502.31	24.384	1.107
		598.408	11.195	1.107
	Mean	500.32	17.5677	0.924714
	SD	94.3551	8.41015	0.825174

## Sheet: Fig 6
Fig 6A		Diaphragm strip isometric specific force (norm to group baseline)									Fig 6C	Correlation between diaphragm strip isometric specific force and adipocyte-occupied area					Fig 6G			Amplitude (norm to individual mouse baseline)									Mean	SD
		WT baseline	WT 6m CD	WT 6m HFD	KO baseline	KO 6m CD	KO 6m HFD					WT HFD		KO HFD				WT	0m	1	1	1	1	1	1	1	1	1	1	0
		1.0055	0.971419	0.849136	0.942122	0.909781	0.967399					Adipocyte-occupied area (%)	Specific force (kN/m2)	Adipocyte-occupied area (%)	Specific force (kN/m2)				2m	0.583	0.43	0.803	1.568	0.891	1.197	1.504	0.861	1.417	1.02822	0.410939
		1.10837	0.9792	0.699545	1.03995	0.898844	1.02904					1.278	154.344	0.217	180.897				4m	0.443	0.475	0.587	0.782	0.794	1.094	0.863	0.659	1.037	0.748222	0.229437
		0.863198	0.957738	0.808962	1.03263	0.994811	0.983172					7.804	117.955	0.399	188				6m	0.712	0.458	0.314	0.821	0.581	0.704	0.809	0.405	0.826	0.625556	0.194109
		1.0084	0.97548	0.876043	0.985299	0.958514	1.0161					1.561	162.7	1.384	168.619			KO	0m	1	1	1	1	1	1	1	1		1	0
		1.07118		0.799853			1.01925					3.227	148.643	0.222	183.833				2m	1.147	1.411	0.722	1.334	1.323	0.756	0.756	0.962		1.05137	0.288617
		0.943352		0.9377			1.0907					4.546	165.263	2.029	182.692				4m	1.457	0.806	0.851	0.995	1.057	0.916	0.56	0.695		0.917125	0.270104
	Mean	1	0.970959	0.82854	1	0.940487	1.01761					1.568	157.444	1.661	181.258				6m	1.584	1.43	0.788	0.663	0.978	0.574	0.581	0.834		0.929	0.383446
	SD	0.0881314	0.00936917	0.0805512	0.0455579	0.0445462	0.0428604					0.838	191.48	0.615	183
																	Fig 6H			Inspiratory velocity (norm to individual mouse baseline)									Mean	SD
Fig 6B		Diaphragm strip isometric specific force abolute value (kN/m2)						Mean	SD									WT	0m	1	1	1	1	1	1	1	1	1	1	0
	WT 6mHFD	165.3	136.2	157.4	170.5	155.7	175	160.017	13.8205		Fig 6E		Single fiber pecific force (kN/m2)						2m	0.649	0.527	0.674	1.258	0.675	0.549	1.416	0.607	1.114	0.829889	0.337057
	KO 6mHFD	173.4	184.5	176.2	182.129	182.7	195.5	182.405	7.68926				WT HFD	KO HFD					4m	0.457	0.41	0.416	0.734	0.537	0.586	0.696	0.435	0.725	0.555111	0.135304
													62.9	75.2					6m	0.488	0.361	0.215	0.62	0.377	0.374	0.787	0.273	0.616	0.456778	0.185955
													73.4	103.2				KO	0m	1	1	1	1	1	1	1	1		1	0
													69.7	69.4					2m	0.925	1.11	0.673	1.048	1.434	1.727	0.564	0.869		1.04375	0.384668
													105.4	86.1					4m	1.081	0.544	0.744	0.81	1.264	0.396	0.474	0.584		0.737125	0.30415
													83.9	49.9					6m	1.387	1.098	0.861	0.787	1.029	0.591	0.368	0.856		0.872125	0.312028
													77.9	73.5
													94.4	71.5
													86.7	61.2			Fig 6H			Expiratory velocity (norm to individual mouse baseline)									Mean	SD
													94	116.4				WT	0m	1	1	1	1	1	1	1	1	1	1	0
													86.5	89					2m	0.584	0.364	0.773	1.125	0.835	0.766	1.328	0.541	1.243	0.839889	0.330394
													81	104.3					4m	0.628	0.386	0.458	0.702	0.775	0.711	0.732	0.524	1.165	0.675667	0.226658
													92.2	86.4					6m	0.587	0.4	0.265	0.573	0.562	0.474	0.923	0.236	0.926	0.549556	0.24765
													78.3	92.2				KO	0m	1	1	1	1	1	1	1	1		1	0
													92.2	85					2m	0.802	1.057	0.708	1.074	1.242	1.115	0.575	0.83		0.925375	0.229893
													90.3	120.8					4m	1.341	0.819	0.981	0.83	1.192	0.863	0.473	0.688		0.898375	0.274223
													71.6	73.5					6m	1.859	1.738	0.854	0.761	1.136	0.633	0.507	0.868		1.0445	0.501252
													109.6	94.4
													79.7	86.4
													79.4
													87.8
													76.5
												Mean	84.4476	85.4667
												SD	11.4233	18.3325

## Sheet: Fig S5
Fig S5B		Thbs1 (Ex3)			Fig S5D			Body weight (g)																				Mean	SD
	WT	0.791667				WT	0m	27.4	28.9	28.5	30.8	27.8	28.9	28.2	28.9	25.5	26.5											28.14	1.46303
		0.827196					6mCD	32	27	26	32	28	34	31	32	32	28	37.58	36.5	33.8	31.8	34.6	32.1	28.4	37.1	30.3	31.7	31.794	3.24879
		1.22352					6mHFD	62.06	59.1	54.2	52.3	53	51.18	46.88	51.1	53.4	46.3	50.7	54.7	46.7	46.9							52.0371	4.6637
		1.15761				KO	0m	27.1	27.1	26.6	26.5	24.7	26.1	27.1	25.2	28	28.5	26.1										26.6364	1.1129
	Mean	1					6mCD	29	32	30	29	30	32	28	28	31	32	32.75	31.44	28.92	26.25							30.0257	1.91865
	SD	0.222162					6mHFD	42	42	43.5	46.7	47.9	47.76	51.43	51.05	52.56	49.1	53.74	48.17	47.94								47.9885	3.76449
	KO	0.0356123
		0.0492329
		0.0320245			Fig S5E			Body weight (relative change from baseline)																				Mean	SD
	Mean	0.0389566				WT CD	0m	0.97	1.03	1.01	1.09	0.99	1.03	1	1.03	0.91	0.94											1	0.0512076
	SD	0.00907856					6m	1.14	0.96	0.92	1.14	1	1.21	1.1	1.14	1.14	1	1.34	1.3	1.2	1.13	1.23	1.14	1.01	1.32	1.08	1.13	1.1315	0.115953
						WT HFD	0m	0.97	1.03	1.01	1.09	0.99	1.03	1	1.03	0.91	0.94											1	0.0512076
							6m	2.21	2.1	1.93	1.86	1.88	1.82	1.67	1.82	1.9	1.65	1.8	1.94	1.66	1.67							1.85071	0.165319
Fig S5C		2m-old	8m-old			KO CD	0m	1.02	1.02	1	0.99	0.93	0.98	1.02	0.95	1.05	1.07	0.98										1.00091	0.0410986
	WT	9.8	10.2				6m	1.09	1.2	1.13	1.09	1.13	1.2	1.05	1.05	1.16	1.2	1.23	1.18	1.09	0.99							1.12786	0.0708388
		10	10.35			KO HFD	0m	1.02	1.02	1	0.99	0.93	0.98	1.02	0.95	1.05	1.07	0.98										1.00091	0.0410986
		9.5	10.3				6m	1.58	1.58	1.63	1.75	1.8	1.79	1.93	1.92	1.97	1.84	2.02	1.81	1.8								1.80154	0.140999
		10	10.4
			10.1
			10.4		Fig S5F			Percent (fat or lean mass)										Mean	SD
			10.4			WT	0m Lean%	88.8	89.6013	84.2424	88.1298	86.4906	88.4127	85.8113	87.7273	88.6328	87.9574	87.5806	1.60889
			10.4				6mHFD Lean%	52.38	50.5	55.94	57.36	52.26	60.22	55.23	50.86	51.2		53.9944	3.37001
			10.5				0m Fat%	5.34545	5.54817	6.7803	6.10687	5.24528	2.77778	5.88679	6.09848	6.32812	7.40426	5.75215	1.23347
			10				6mHFD Fat%	38	40.93	35.92	33.47	39.82	30.67	36.44	40.73	40.91		37.4322	3.6388
	Mean	9.825	10.305			KO	0m Lean%	83.2296	88.4231	88.6397	86.0517	87.5	88.1377	87.0866	89.0476	90.8302		87.6607	2.1306
	SD	0.236291	0.157145				6mHFD Lean%	57.58	53.34	57.68	56.68	55.65						56.186	1.7893
	KO	10.1	10.2				0m Fat%	4.66926	5.26923	6.72794	6.86347	5.82031	5.34413	7.20472	5.27778	4.79245		5.77437	0.936467
		9.8	9.9				6mHFD Fat%	32.83	37.54	33.8	34.41	37.58						35.232	2.19863
		9.7	9.5
		9.5	10
		9.4	10				Time post injection	Blood glucose							Mean	SD			Area under the curve							Mean	SD
		9.7	9.8		Fig S5G	WT CD	0	167	168	164	166				133	74.364		WT CD	22350	22380	21712.5	20947.5				17492.9	9754.74
			10				15	173	236	216	251				178.2	95.8264		WT HFD	26115	26280	28357.5	38910	36555	30502.5	39502.5	28289.8	12623.1
			9.7				30	193	236	247	209				183	88.1618		KO HFD	27210	33007.5	19492.5	44400	22462.5			24443.4	14838.3
			9.9				60	196	202	175	171				160.8	57.8852
			10.2				120	178	106	127	118				129.8	27.9857
	Mean	9.62	9.88889			WT HFD	0	147	134	190	167	193	170	193	149.25	64.0842
	SD	0.164317	0.202759				15	204	330	233	500	378	285	422	295.875	149.708
							30	193	254	315	393	333	293	392	275.375	119.577
							60	246	230	252	337	337	292	349	262.875	94.0341
							120	218	142	167	205	226	174	240	186.5	42.5877
						KO HFD	0	185	179	101	197	153			135.833	74.8075
							15	309	326	290	550	313			300.5	170.147
							30	239	346	198	491	184			248	156.751
							60	208	288	156	341	174			204.5	99.7793
							120	215	201	97	276	155			177.333	66.2621

## Sheet: Fig S6
Fig S6A	Liver		Tissue weight (g)													Mean	SD		Fig S6E	Gastrocnemius		Tissue weight (g)													Mean	SD
	Absolute value	WT CD	1.835	1.633	1.674	1.7	1.295	1.546	1.457	1.582	1.513	1.629				1.5864	0.14722			Absolute value	WT CD	0.172	0.178	0.177	0.177	0.18	0.144	0.166	0.178						0.1715	0.0119762
		WT HFD	4.54	3.49	3.608	2.59	2.248	2.62	3.77	3.444	2.426	1.523	3.522			3.071	0.85892				WT HFD	0.187	0.171	0.188	0.192	0.189	0.202	0.212	0.181						0.19025	0.0124642
		KO CD	1.5515	1.4374	1.4895	1.366										1.4611	0.0787071				KO CD	0.151	0.167	0.156	0.142										0.154	0.0104243
		KO HFD	1.367	1.373	1.786	1.375	2.761	1.799	2.629	3.462	3.65	3.505	4.091	2.552	2.347	2.51515	0.945065				KO HFD	0.172	0.165	0.181	0.166	0.177	0.175	0.195	0.187						0.17725	0.0102365
			Tissue weight (% body weight)													Mean	SD					Tissue weight (% body weight)													Mean	SD
	Normalized to body weight	WT CD	4.883	4.474	4.952	5.346	3.743	4.816	5.13	4.264						4.701	0.516814			Normalized to body weight	WT CD	0.457	0.486	0.524	0.555	0.519	0.449	0.586	0.481						0.507125	0.0477477
		WT HFD	7.316	5.905	6.657	5.06	4.795	5.127	7.06	6.297	5.194					5.93456	0.94162				WT HFD	0.364	0.364	0.368	0.36	0.408	0.399	0.388	0.388						0.379875	0.01824
		KO CD	4.737	4.572	5.15	5.204										4.91575	0.30988				KO CD	0.46	0.532	0.54	0.539										0.51775	0.0386642
		KO HFD	3.255	3.269	4.106	2.944	5.763	3.768	5.112	6.782	6.945	7.139	7.613	5.298	4.896	5.14538	1.61676				KO HFD	0.36	0.321	0.354	0.316	0.36	0.326	0.404	0.39						0.353875	0.0320376
Fig S6B	GWAT		Tissue weight (g)													Mean	SD		Fig S6F	EDL		Tissue weight (g)													Mean	SD
	Absolute value	WT CD	1.18	0.9	0.44	0.38	0.31	0.56								0.628333	0.340964			Absolute value	WT CD	0.012	0.016	0.015	0.016	0.016	0.016	0.014	0.011						0.0145	0.002
		WT HFD	0.72	1.26	1.023	2.18	1.2	1.24	0.76	1.12	1.22	1.68				1.2403	0.427121				WT HFD	0.015	0.013	0.014	0.012	0.013	0.012	0.008	0.016	0.018	0.014	0.016	0.016	0.017	0.0141538	0.0026409
		KO CD	0.2243	0.1094	0.1028											0.1455	0.0683225				KO CD	0.011	0.014	0.014	0.013										0.013	0.00141421
		KO HFD	1.235	1.394	1.75	2.123	1.16	1.294	0.953	0.652	0.518	0.684	0.834	0.637	1.092	1.102	0.468522				KO HFD	0.011	0.011	0.011	0.013	0.012	0.013	0.014	0.015	0.016	0.015	0.016	0.016	0.016	0.0137692	0.00204751
			Tissue weight (% body weight)													Mean	SD					Tissue weight (% body weight)													Mean	SD
	Normalized to body weight	WT CD	3.14	2.466	1.302	1.195	1.092	1.509								1.784	0.829168			Normalized to body weight	WT CD	0.033	0.043	0.045	0.052	0.046	0.049	0.05	0.029						0.043375	0.00822778
		WT HFD	1.16	2.132	1.887	4.259	2.56	2.322	1.641	2.209	2.23	3.597				2.3997	0.908872				WT HFD	0.024	0.023	0.025	0.023	0.025	0.024	0.017	0.031	0.034	0.031	0.032	0.028	0.036	0.0271538	0.00536728
		KO CD	0.713	0.378	0.392											0.494333	0.1895				KO CD	0.034	0.043	0.048	0.05										0.04375	0.00713559
		KO HFD	2.94	3.318	4.023	4.546	2.422	2.71	1.852	1.277	0.986	1.393	1.552	1.322	2.277	2.35523	1.11488				KO HFD	0.027	0.027	0.026	0.027	0.026	0.027	0.027	0.029	0.03	0.03	0.029	0.034	0.032	0.0285385	0.00243637
Fig S6C	IWAT		Tissue weight (g)													Mean	SD		Fig S6G	Tibialis anterior		Tissue weight (g)													Mean	SD
	Absolute value	WT CD	0.5	0.4	0.24	0.2	0.18	0.36								0.313333	0.126912			Absolute value	WT CD	0.051	0.054	0.06	0.073	0.058	0.06	0.047	0.059						0.05775	0.00774135
		WT HFD	2.98	2.458	2.503	1.58	1.02	2.06	1.34	1.88	1.2	1.12				1.8141	0.673497				WT HFD	0.057	0.057	0.066	0.067	0.061	0.075	0.076	0.063						0.06525	0.0073046
		KO CD	0.2243	0.1094	0.1028											0.1455	0.0683225				KO CD	0.05	0.054	0.044	0.051										0.04975	0.00419325
		KO HFD	1.235	1.394	1.75	2.123	1.16	1.294	0.953	0.652	0.518	0.684	0.834	0.637	1.092	1.102	0.468522				KO HFD	0.061	0.059	0.059	0.063	0.052	0.047	0.058	0.06						0.057375	0.00526274
			Tissue weight (% body weight)													Mean	SD					Tissue weight (% body weight)													Mean	SD
	Normalized to body weight	WT CD	3.14	2.466	1.302	1.195	1.092	1.509								1.784	0.829168			Normalized to body weight	WT CD	0.137	0.149	0.177	0.229	0.166	0.188	0.167	0.16						0.171625	0.0279997
		WT HFD	1.16	2.132	1.887	4.259	2.56	2.322	1.641	2.209	2.23	3.597				2.3997	0.908872				WT HFD	0.111	0.121	0.13	0.126	0.131	0.148	0.139	0.135						0.130125	0.0112686
		KO CD	0.1308	0.124	0.2515											0.168767	0.0717298				KO CD	0.152	0.173	0.151	0.194										0.1675	0.0203715
		KO HFD	1.444	1.19	2.958	1.923	1.397	0.613	0.944	1.132	1.16	0.995	1.108	0.877	0.788	1.27146	0.604583				KO HFD	0.127	0.115	0.116	0.119	0.105	0.121	0.125	0.088						0.1145	0.0126717
Fig S6D	Quadriceps		Tissue weight (g)													Mean	SD		Fig S6H	Soleus		Tissue weight (g)													Mean	SD
	Absolute value	WT CD	0.215	0.228	0.244	0.254	0.268	0.249	0.228	0.254						0.2425	0.0174683			Absolute value	WT CD	0.008	0.015	0.009	0.011	0.014	0.014	0.012	0.012						0.011875	0.00247487
		WT HFD	0.238	0.276	0.263	0.217	0.232	0.246	0.212	0.226	0.282	0.305	0.261			0.250727	0.0293295				WT HFD	0.013	0.013	0.012	0.011	0.012	0.012	0.007	0.018	0.011	0.017	0.016	0.015		0.0130833	0.0030289
		KO CD	0.201	0.23	0.221	0.179										0.20775	0.0226771				KO CD	0.008	0.012	0.011	0.01										0.01025	0.00170783
		KO HFD	0.174	0.188	0.227	0.239	0.23	0.239	0.232	0.234	0.228	0.219	0.239	0.257	0.255	0.227769	0.0234277				KO HFD	0.009	0.01	0.01	0.012	0.011	0.011	0.013	0.014	0.013	0.014	0.015	0.015	0.013	0.0123077	0.00197419
			Tissue weight (% body weight)													Mean	SD					Tissue weight (% body weight)													Mean	SD
	Normalized to body weight	WT CD	0.573	0.623	0.722	0.799	0.774	0.776	0.803	0.685						0.719375	0.085712			Normalized to body weight	WT CD	0.021	0.041	0.027	0.034	0.039	0.043	0.041	0.032						0.03475	0.00775979
		WT HFD	0.383	0.467	0.485	0.423	0.495	0.481	0.398	0.487	0.557	0.557	0.559			0.481091	0.0615929				WT HFD	0.021	0.022	0.023	0.02	0.022	0.023	0.015	0.034	0.024	0.033	0.029	0.032		0.0248333	0.00585947
		KO CD	0.614	0.732	0.763	0.682										0.69775	0.0650455				KO CD	0.026	0.038	0.039	0.038										0.03525	0.00618466
		KO HFD	0.414	0.448	0.522	0.511	0.48	0.5	0.451	0.459	0.434	0.446	0.445	0.533	0.531	0.474923	0.0401652				KO HFD	0.022	0.023	0.022	0.026	0.022	0.024	0.026	0.028	0.025	0.029	0.028	0.032	0.027	0.0256923	0.00309259

## Sheet: Fig S9
Fig S9B			Percent BrdU(+)							Mean	SD
	+ SB-431542	VEH	2.07254	2.20339	10.7317	6.66667	3.4188			5.01862	3.69187
		THBS1	4.68085	5.87755	6.71533	5.85987	4.94118			5.61496	0.816439
	- SB-431542	VEH	7.96117	3.73832	2.98343	2.33918	3.47368	1.19205		3.61464	2.3161
		THBS1	3.18182	9.16667	9.32039	14.9533	12.2927	9.52381	3.71429	8.87899	4.25001

## Sheet: Fig S13
Fig S13A		Diaphragm muscle thickness (mm)								Mean	SD
	WT HFD	322.091	269.936	330.911	404.024	292.307	283.211			317.08	48.4954
	KO HFD	281.947	302.344	286.421	270.979	301.443	320.401	293.75	279.632	292.115	15.7334
Fig S13B		Myofiber cross sectinoal area (mm2)													Mean	SD
	WT HFD	1132.71	1015.77	1066.85	1175.58	1094.09	1185.04	949.872	804.182	1015.34	875.059	772.94	888.186	886.52	989.396	137.97
	KO HFD	920.682	914.28	1042.52	1038.36	979.128	1000.08	868.378	933.296	930.674	656.015	788.967			915.671	113.388
Fig S13C			Percent							Mean	SD
	Type I	WT HFD	9.2	7.89	13.8	6.38	7.22			8.898	2.92801
		KO HFD	3.77	5.29	4.73	4.26	3.42	4.3	4.17	4.27714	0.610347
	Type IIa	WT HFD	56.3	57.9	60	50	61.9			57.22	4.55708
		KO HFD	58.5	54.7	52.7	56.4	58.1	62.9	59.7	57.5714	3.35197
	Type IIb/x	WT HFD	34.5	34.2	26.2	43.6	30.9			33.88	6.3802
		KO HFD	37.7	40	42.6	39.4	38.5	32.8	36.1	38.1571	3.10744
Fig S13E		Single myofiber total force (mN)																					Mean	SD
	WT HFD	0.108	0.092	0.194	0.169	0.128	0.112	0.079	0.134	0.116	0.11	0.096	0.104	0.119	0.087	0.104	0.169	0.053	0.151	0.176	0.149	0.191	0.1225	0.0361335
	KO HFD	0.135	0.182	0.088	0.132	0.176	0.111	0.091	0.043	0.117	0.093	0.095	0.079	0.064	0.102	0.167	0.072	0.163	0.159				0.114944	0.0414097
		Single myofiber cross sectional area (mm2)																					Mean	SD
	WT HFD	1717	1253	2784	1604	1525	1438	837	1546	1234	1271	1185	1128	1519	944	1152	2360	481	1894	2217	1696	2499	1489.25	537.466
	KO HFD	1795	1764	1268	1534	3528	1512	1273	703	1002	1042	911	915	694	1200	1382	979	1725	1841				1392.67	648.202
